# Supplementary material for: The Effect of Iron Replacement Therapy on HbA1c Levels in Diabetic and Nondiabetic Patients: A Systematic Review and Meta-Analysis
Source: J Clin Med. 2023 Nov 24;12(23):7287. doi: 10.3390/jcm12237287 (PMC10707099; doi:10.3390/jcm12237287)
Supplement: Supplementary file 1 [file jcm-12-07287-s001.zip]

Archive with 1 entries (1 files):
- jcm-2664347-supplementary.pdf
